# Supplementary material for: Non-coplanar volumetric-modulated arc therapy (VMAT) for craniopharyngiomas reduces radiation doses to the bilateral hippocampus: a planning study comparing dynamic conformal arc therapy, coplanar VMAT, and non-coplanar VMAT
Source: Radiat Oncol. 2016 Jun 23;11:86. doi: 10.1186/s13014-016-0659-x (PMC4918038; doi:10.1186/s13014-016-0659-x)
Supplement: Additional file 1: — The dataset supporting our findings. (XLSX 26 kb) [file 13014_2016_659_MOESM1_ESM.xlsx]

## Sheet: Sheet1
ID	plan	MU	V_PTV(D)	V_PTV	V(D)	V(D/2)	D2%	D98%	D50%	Dmax(PTV)	Dmin(PTV）	Dmean(PTV)	RTOG_CI	IP_CI	P_GI	ICRU_HI	HI	Rt_Optic_nerve_dose_max	Rt_Optic_nerve_dose_mean	Lt_Optic_nerve_dose_max	Lt_Optic_nerve_dose_mean	Brainstem_dose_max	Brainstem_dose_mean	chiasma_dose_max	chiasma_dose_mean	bil_hippo_dose_max	bil_hippo_dose_mean	bil_hippo_D40(%)	EQD2	bil_rate_change	bil_hippo_V7.3Gy(cc)	lt_hippo_dose_max	lt_hippo_dose_mean	lt_hippo_D40(%)	lt_rate_change	lt_hippo_V7.3Gy(cc)	rt_hippo_dose_max	rt_hippo_dose_mean	rt_hippo_D40(%)	rt_rate_change	rt_hippo_V7.3Gy(cc)	Lt_Lens_dose_max	Lt_Lens_dose_mean	Rt_Lens_dose_max	Rt_Lens_dose_mean	lt_cochlea_dose_max	lt_cochlea_mean_dose	rt_cochlea_dose_max	rt_cochlea_mean_dose
1	1-DCA	281	15.74	15.9	25.68	78.99	53.71	47.73	52.27	53.97	42.65	51.94	1.61509	0.606761	3.07593	0.114406	1.26542	31.06	8.93	30.54	8.82	53.24	13.52	53.24	50.43	45.73	17.8	18.78	12.4304	1	4.5	45.73	17.8	18.78	1	4.5	45.73	17.8	18.78	1	4.5	3.34	3.03	3.34	3.08	7.05	5.43	6.32	5.12
1	2-coVMAT	716	15.74	15.9	24.11	128.7	53.35	47.84	51.58	55.12	41.81	51.47	1.51635	0.646272	5.33803	0.106824	1.31834	25.06	6.26	29.7	7.36	53.66	13.36	52.93	49.38	41.39	11.8	13.36	8.2187	0.711395	3.25	41.39	12.84	14.41	0.767306	1.41	31.42	10.96	9.97	0.530884	1.41	2.14	1.98	2.4	1.98	4.44	1.98	2.56	1.3
1	3-ncVMAT	429	15.74	15.9	23.4	90.49	52.56	47.77	51.26	53.4	39.88	51	1.4717	0.665881	3.86709	0.0934452	1.33902	27.93	7.15	27.51	6.52	52.25	13.1	52.77	49.33	35.55	6.37	5.22	2.8449	0.277955	1.02	35.34	6.84	5.86	0.312034	0.57	29.96	6	4.81	0.256124	0.57	2.14	1.93	2.14	1.98	7.1	3.97	5.9	3.91
2	1-DCA	287	23.46	23.7	31.77	88.28	54.17	48.16	53.07	54.39	43.01	52.57	1.34051	0.730955	2.77872	0.113247	1.26459	50.01	10.44	46.25	12.63	53.87	18.69	52.46	50.06	31.74	17.07	18.05	11.8336	1	4.7	31.11	17.38	18.08	1	2.3	31.74	16.81	18	1	2.4	3.39	2.98	3.18	2.87	5.59	4.65	5.38	4.54
2	2-coVMAT	620	23.46	23.7	29.97	142.37	53.29	47.7	51.78	55.12	42.65	51.52	1.26456	0.774856	4.75042	0.107957	1.29238	49.43	9.45	46.46	11.48	54.29	17.49	52.2	49.33	21.3	8.93	9.31	5.40221	0.515789	3.35	21.25	8.82	9.23	0.510509	1.55	21.3	9.03	9.4	0.522222	1.81	2.87	2.56	3.08	2.82	1.15	0.89	1.72	1.2
2	3-ncVMAT	447	23.46	23.7	30.93	102.8	53.15	47.62	51.88	54.29	42.75	51.57	1.30506	0.750806	3.32363	0.106592	1.26994	49.85	9.13	44.21	9.92	53.82	18.27	51.99	49.17	16.29	6.32	6.71	3.74314	0.371745	1.39	16.29	7.46	7.5	0.414823	1.02	15.03	5.22	5.05	0.280556	0.35	2.51	2.14	2.04	1.51	4.02	2.65	2.14	1.67
3	1-DCA	288	19.31	19.5	29.6	90.66	55.12	48.12	53.4	55.38	41.34	52.88	1.51795	0.646008	3.06284	0.131086	1.33962	53.71	20.31	53.82	17.7	50.43	11.28	54.81	54.24	30.8	14.51	14.93	9.38659	1	3.57	28.92	13.57	13.63	1	1.49	30.8	15.14	15.87	1	2.08	4.18	3.65	4.38	3.65	10.49	6.06	7.26	4.49
3	2-coVMAT	517	19.31	19.5	25.46	123.63	53.76	48	52.08	55.54	43.12	51.83	1.30564	0.751055	4.85585	0.110599	1.28803	52.1	17.23	52.83	15.4	46.46	10.7	53.56	52.72	33.04	14.62	15.92	10.1449	1.06631	3.22	25.16	13.42	14.75	1.08217	1.29	32.89	15.45	17.06	1.07498	1.92	4.18	3.34	3.55	3.24	9.13	3.86	5.22	1.93
3	3-ncVMAT	457	19.31	19.5	29.27	101.61	54.02	48.25	52.85	54.71	40.87	52.51	1.50103	0.653292	3.47147	0.109177	1.33863	53.35	16.65	53.56	17.23	47.5	11.01	54.18	53.5	19.26	5.9	5.46	2.987	0.365707	0.78	19.26	6.97	6.98	0.512106	0.53	18.22	5.17	4.68	0.294896	0.25	2.66	2.3	2.66	2.09	8.25	5.38	5.01	3.24
4	1-DCA	270	51.08	51.6	72.7	188.84	54.34	47.96	52.64	54.76	42.44	52.3	1.40891	0.695533	2.59752	0.121201	1.29029	47.66	15.29	45.05	13.57	53.61	26.62	52.88	50.84	53.04	31.58	32.72	25.5893	1	7.1	50.06	25.26	25.74	1	3.3	53.04	37.17	41.2	1	3.8	3.03	2.82	3.45	3.03	6.32	5.32	7.1	5.9
4	2-coVMAT	516	51.08	51.6	62.25	259.3	52.08	47.66	50.62	54.65	40.92	50.53	1.2064	0.812293	4.16546	0.0873173	1.33553	45.94	12.11	45.26	11.74	52.62	24.43	52.15	50.06	52.1	30.22	29.23	21.9805	0.893337	7.1	49.07	25.21	25.68	0.997669	3.3	52.1	34.66	38.29	0.929369	3.8	1.46	1.36	1.51	1.25	2.14	1.57	2.61	1.77
4	3-ncVMAT	436	51.08	51.6	61.07	176.27	52.91	47.72	51.7	53.97	41.55	51.42	1.18353	0.827988	2.88636	0.100387	1.29892	46.46	13.99	44.11	12.48	53.87	25.42	52.77	51.26	51.05	26.57	26.29	19.1033	0.803484	7.1	49.07	21.35	21.37	0.830225	3.3	51.05	31.16	34.13	0.828398	3.8	1.57	1.36	1.46	1.2	7.57	5.48	8.98	7.26
5	1-DCA	279	22.77	23	36.57	104.96	53.74	47.92	52.72	54.03	44	52.2	1.59	0.616415	2.87011	0.110395	1.22795	52.1	12.58	51.42	14.67	53.19	14.2	53.61	52.93	33.04	14.46	15.09	9.508	1	4.59	33.04	14.3	14.26	1	2.3	28.03	14.62	15.77	1	2.29	2.61	2.24	2.61	2.24	5.85	5.06	5.53	4.75
5	2-coVMAT	580	22.77	23	29.86	141.84	52.53	47.56	50.95	54.6	41.71	50.84	1.29826	0.754933	4.75017	0.0975466	1.30904	51.21	9.81	50.84	11.38	51.26	13.86	51.31	50.48	20.78	7.52	7.66	4.33582	0.507621	1.97	20.46	6.68	6.13	0.429874	0.67	20.78	8.35	9.08	0.575777	1.3	1.77	1.41	1.93	1.62	1.62	1.15	1.36	0.94
5	3-ncVMAT	443	22.77	23	31.09	106.72	52.64	47.56	51.22	53.5	41.5	51	1.35174	0.725066	3.43261	0.09918	1.28916	51.36	9.24	50.43	13.47	51.26	13.1	52.15	51.05	11.9	4.49	4.45	2.39571	0.294897	0.23	11.9	4.28	4.02	0.281907	0.11	11.74	4.7	4.73	0.299937	0.11	1.67	1.36	1.2	0.99	5.06	3.76	5.27	3.76
6	1-DCA	286	7.23	7.3	22.19	72.52	53.62	48.2	52.77	53.82	41.71	52.36	3.03973	0.322698	3.26814	0.10271	1.29034	50.53	8.25	49.43	12.68	53.77	20.72	53.3	52.25	42.23	17.8	17.95	11.7526	1	5.8	42.23	19.26	19.88	1	2.8	33.83	16.34	16.31	1	3	2.45	2.04	1.72	1.46	6.63	5.17	6.68	4.33
6	2-coVMAT	571	7.23	7.3	11.83	67.38	52.79	47.84	51.41	53.77	42.13	51.16	1.62055	0.605298	5.69569	0.0962848	1.27629	47.24	8.04	49.85	9.81	52.88	14.25	51.57	50.01	32.99	12.68	12.78	7.798	0.711978	5.03	32.99	13.94	15.42	0.775654	2.36	28.24	11.48	12.06	0.739424	2.67	1.46	1.25	1.51	1.1	1.62	0.94	2.71	1.25
6	3-ncVMAT	416	7.23	7.3	13.33	56.8	52.97	47.77	51.58	53.82	41.97	51.26	1.82603	0.537185	4.26107	0.100814	1.28234	46.67	7.62	50.27	10.44	53.04	14.67	51.99	50.53	21.25	4.96	4.55	2.45347	0.253482	0.6	21.25	5.43	4.7	0.236419	0.41	16.96	4.49	4.33	0.265481	0.19	1.77	1.36	1.25	1.1	6.94	5.32	6.47	3.91
7	1-DCA	275	20.69	20.9	28.05	83.64	53.07	47.72	52	53.4	43.74	51.57	1.34211	0.7302	2.98182	0.102885	1.22085	52.1	15.61	52.04	10.07	53.4	18.95	53.14	52.51	49.8	20.46	20.87	14.1898	1	4.3	38.78	18.74	19.32	1	2	49.8	21.92	22.8	1	2.3	2.92	2.4	3.03	2.61	10.07	6.26	7.62	5.22
7	2-coVMAT	552	20.69	20.9	27.99	136.4	53.2	47.68	51.84	54.18	43.43	51.57	1.33923	0.731765	4.87317	0.106481	1.24752	52.83	13.89	51.89	6.79	53.61	16.29	52.72	51.78	41.81	16.76	18.26	12.0044	0.87494	4.1	34.09	16.34	18.13	0.938406	1.91	41.81	17.12	18.28	0.801754	2.19	2.09	1.88	2.35	1.88	9.4	4.28	7.26	2.98
7	3-ncVMAT	471	20.69	20.9	29.9	102.62	52.64	47.67	51.45	54.13	43.95	51.16	1.43062	0.68502	3.43211	0.0965986	1.23163	52.83	13.52	52.2	8.25	53.24	16.7	52.25	51.36	40.51	12.06	12.04	7.26967	0.576905	3.78	25.53	11.22	12.08	0.625259	1.78	40.51	12.74	11.91	0.522368	2.01	1.93	1.62	1.83	1.51	5.32	3.34	4.02	2.51
8	1-DCA	272	16.33	16.5	50.97	148.31	54.18	47.97	52.78	54.39	44	52.46	3.08909	0.317084	2.90975	0.117658	1.23614	51.94	15.45	50.22	11.59	53.87	29.23	53.66	52.51	52.41	26.73	28.47	21.2224	1	6.1	52.41	28.66	29.67	1	3	49.38	24.85	26.64	1	3.1	3.5	3.13	3.6	3.13	7.99	5.95	10.54	6.99
8	2-coVMAT	590	16.33	16.5	25.38	107.09	53.72	48.05	52.56	54.97	43.8	55.25	1.53818	0.636791	4.21946	0.107877	1.25502	50.32	10.96	50.84	9.6	53.61	18.79	53.5	51.99	40.25	14.98	16.56	10.6441	0.581665	5.41	40.25	16.34	18.93	0.638018	2.72	30.07	13.62	14.72	0.552553	2.69	2.09	1.67	2.56	2.09	1.46	0.94	2.51	1.25
8	3-ncVMAT	478	16.33	16.5	25.44	85.86	53.27	48.16	52.05	54.18	42.33	51.83	1.54182	0.635289	3.375	0.0981748	1.27994	50.95	12.11	50.89	8.4	53.5	15.66	53.45	51.94	37.22	9.55	9.47	5.50811	0.332631	3.6	37.22	11.48	12.23	0.412201	2.21	19.73	7.73	7.81	0.293168	1.4	1.77	1.46	1.93	1.41	6.89	5.22	6.68	3.91
9	1-DCA	274	42.08	42.5	54.34	152.38	53.26	47.83	52.17	53.66	39.2	51.78	1.27859	0.766731	2.8042	0.104083	1.36888	52.46	33.25	51.78	22.81	53.56	22.6	53.19	52.36	53.19	34.56	37.97	31.4136	1	6.5	49.54	24.85	25.95	1	2.9	53.19	42.07	51.52	1	3.7	4.85	4.12	3.91	3.39	10.28	6.32	10.34	6.52
9	2-coVMAT	509	42.08	42.5	53.98	237.23	52.75	47.67	50.97	54.24	41.13	50.84	1.27012	0.771844	4.39478	0.0996665	1.31875	50.79	28.97	50.27	22.6	54.13	23.54	51.63	50.43	53.04	29.96	29.09	21.8401	0.766131	6.5	46.3	23.86	23.3	0.897881	2.9	53.04	34.66	44.21	0.858113	3.7	2.82	1.98	2.87	2.4	7.78	3.97	7.88	3.29
9	3-ncVMAT	448	42.08	42.5	55.66	179.48	52.73	47.72	51.5	53.66	41.24	51.26	1.30965	0.748547	3.22458	0.0972816	1.30116	51.78	30.85	51.73	20.31	53.66	22.92	52.57	51.47	53.19	24.79	22.71	15.8011	0.598104	6.49	41.66	15.24	14.71	0.566859	2.9	53.19	32.21	41.26	0.800854	3.69	2.4	1.72	2.45	2.09	7.05	4.33	7.26	4.8
10	1-DCA	293	10	10.1	13.77	43.89	54.65	47.86	53.24	54.86	44.16	52.67	1.36337	0.719026	3.18736	0.127536	1.2423	41.13	10.7	32.68	6.63	49.33	6.89	54.71	53.82	30.59	12.11	12.37	7.50411	1	4.38	28.92	11.43	11.63	1	2.04	31.16	12.68	13.24	1	2.34	2.66	2.24	2.87	2.45	5.69	4.18	4.54	3.55
10	2-coVMAT	597	10	10.1	14.43	71.25	53.88	47.8	52.5	55.07	42.8	52.04	1.42871	0.686139	4.93763	0.11581	1.28668	36.91	9.24	29.28	6.11	45	7.15	54.18	52.3	24.85	9.34	9.96	5.83519	0.805174	2.9	22.92	9.5	10.97	0.94325	1.22	24.74	9.24	9.58	0.723565	1.68	2.35	1.88	2.14	1.88	3.5	1.41	1.25	0.68
10	3-ncVMAT	496	10	10.1	13.88	56.78	52.18	47.64	51	53.19	44.68	50.74	1.37426	0.713328	4.09078	0.0890196	1.19047	37.11	8.67	28.55	4.91	45.99	6.68	52.36	50.79	18.53	6.16	5.91	3.2561	0.477769	1.1	17.07	6.42	6.24	0.536543	0.67	19.57	5.95	5.83	0.440332	0.43	1.3	1.15	1.41	1.25	4.75	3.08	2.92	1.77
[truncated: 11 more columns]
